# Supplementary material for: Solanumplastisexum, an enigmatic new bush tomato from the Australian Monsoon Tropics exhibiting breeding system fluidity
Source: PhytoKeys. 2019 Jun 18;124:39–55. doi: 10.3897/phytokeys.124.33526 (PMC6592974; doi:10.3897/phytokeys.124.33526)
Supplement: XML Treatment for Solanum plastisexum [file phytokeys.124.33526-treatment1.xml]

<!DOCTYPE tp:taxon-treatment
  PUBLIC "-//TaxonX//DTD Taxonomic Treatment Publishing DTD v0 20100105//EN" "tax-treatment-NSO.dtd">
<tp:taxon-treatment xmlns:tp="http://www.plazi.org/taxpub"><tp:treatment-meta><kwd-group><label>Taxon classification</label><kwd><named-content xmlns:xlink="http://www.w3.org/1999/xlink" content-type="kingdom">Plantae</named-content></kwd><kwd><named-content xmlns:xlink="http://www.w3.org/1999/xlink" content-type="order">Solanales</named-content></kwd><kwd><named-content xmlns:xlink="http://www.w3.org/1999/xlink" content-type="family">Solanaceae</named-content></kwd></kwd-group><mixed-citation publication-type="journal"><person-group><name><surname>McDonnell</surname><given-names>Angela J.</given-names></name><name><surname>Wetreich</surname><given-names>Heather B.</given-names></name><name><surname>Cantley</surname><given-names>Jason T.</given-names></name><name><surname>Jobson</surname><given-names>Peter</given-names></name><name><surname>Martine</surname><given-names>Christopher T.</given-names></name></person-group><article-title><italic><tp:taxon-name><tp:taxon-name-part taxon-name-part-type="genus" reg="Solanum">Solanum</tp:taxon-name-part><tp:taxon-name-part taxon-name-part-type="species" reg="plastisexum">plastisexum</tp:taxon-name-part></tp:taxon-name></italic>, an enigmatic new bush tomato from the Australian Monsoon Tropics exhibiting breeding system fluidity</article-title><source>PhytoKeys</source><day>18</day><month>6</month><year>2019</year><volume>124</volume><fpage>39</fpage><lpage>55</lpage><pub-id pub-id-type="doi">10.3897/phytokeys.124.33526</pub-id></mixed-citation></tp:treatment-meta><tp:nomenclature><tp:taxon-name>
              <tp:taxon-name-part taxon-name-part-type="genus" reg="Solanum">Solanum</tp:taxon-name-part>
              <tp:taxon-name-part taxon-name-part-type="species" reg="plastisexum">plastisexum</tp:taxon-name-part>
              <object-id xmlns:xlink="http://www.w3.org/1999/xlink" content-type="ipni" xlink:type="simple">urn:lsid:ipni.org:names:77198273-1</object-id>
            </tp:taxon-name><tp:taxon-authority>Martine &amp; McDonnell</tp:taxon-authority><tp:taxon-status xmlns:xlink="http://www.w3.org/1999/xlink" xlink:type="simple">sp. nov.</tp:taxon-status><xref ref-type="fig" rid="F1">Figs 1</xref><xref ref-type="fig" rid="F2">, 2D</xref><xref ref-type="fig" rid="F5">, 5</xref></tp:nomenclature><tp:treatment-sec sec-type="diagnosis" id="SECID0EYPBG"><title>Diagnosis.</title><p>Like <italic><tp:taxon-name><tp:taxon-name-part taxon-name-part-type="genus" reg="Solanum">Solanum</tp:taxon-name-part><tp:taxon-name-part taxon-name-part-type="species" reg="eburneum">eburneum</tp:taxon-name-part></tp:taxon-name></italic>, <italic><tp:taxon-name><tp:taxon-name-part taxon-name-part-type="genus" reg="Solanum">Solanum</tp:taxon-name-part><tp:taxon-name-part taxon-name-part-type="species" reg="watneyi">watneyi</tp:taxon-name-part></tp:taxon-name></italic> and <italic><tp:taxon-name><tp:taxon-name-part taxon-name-part-type="genus" reg="Solanum">Solanum</tp:taxon-name-part><tp:taxon-name-part taxon-name-part-type="species" reg="succosum">succosum</tp:taxon-name-part></tp:taxon-name></italic>, but differing by having elliptic, unlobed (or rarely very shallowly lobed) leaves, small apical leaves, long calyx lobes on the staminate flowers and fully erect staminate inflorescence branches.</p></tp:treatment-sec><tp:treatment-sec sec-type="material" id="SECID0E6QBG"><title>Type.</title><p>AUSTRALIA. Northern Territory: ~42 km E of Top Springs, on and around the Buchanan Highway, <named-content xmlns:xlink="http://www.w3.org/1999/xlink" content-type="dwc:verbatimCoordinates" xlink:type="simple"><named-content content-type="geo-json" specific-use="{&#34;type&#34;:&#34;Point&#34;,&#34;coordinates&#34;:[132.124100,-16.704567]}" id="NCID0EIRBG" xlink:type="simple">16°42.274'S, 132°07.446'E</named-content></named-content>, elev. 286 m, 23 May 2016 (fl, fr), <italic>C.T. Martine 4258, J.T. Cantley, L.M. Lacey, &amp; P.C. Jobson</italic> (holotype: <abbrev xmlns:xlink="http://www.w3.org/1999/xlink" content-type="institution" xlink:title="Northern Territory Herbarium in Darwin" id="ABBRID0EPRBG" xlink:type="simple">DNA</abbrev>; isotypes to be distributed to BM, BUPL, MEL, NY, PERTH)</p></tp:treatment-sec><tp:treatment-sec sec-type="description" id="SECID0EURBG"><title>Description.</title><p>Erect perennial herb 50–80 cm tall. Stems slender, woody at base, upright even when weighted by fruits; single stemmed, with some lateral branching on mature stems. Foliage and stems grey to grey-green, becoming slightly more yellow-green with age; indumentum of stems, leaves and inflorescences composed of stellate trichomes with the stalk, these short, appressed and very dense throughout (of Type 1 <italic>sensu</italic><xref ref-type="bibr" rid="B6">Bean 2004</xref> and <xref ref-type="bibr" rid="B30">Seithe 1979</xref>); stalk 0.05–0.1 mm long, with 4–6 rays 0.2–0.4 mm long, the midpoint elongate, to 0.4 mm long. Prickles scattered throughout, tan, straight, slightly widened at base, fine, 1–2 mm long. Sympodial units difoliate, the leaves solitary or geminate. Mature leaves 3–12 cm × 0.7–2.4 cm, lanceolate (elliptic), with 3–7 pairs of primary veins, with few prickles along base of abaxial midvein; both sides closely and very densely stellate-pubescent; base tapering; margins entire, occasionally sparsely shallowly lobed; apex acute; petiole 0.3–1.8 cm long with 0–4 prickles along base of adaxial midvein. Inflorescence a supra-axillary cyme 1–15 cm long, complete inflorescence consisting of a basal hermaphrodite flower and a distal group of 2–many staminate flowers with 2–3 staminate flowers typically open at the same time; peduncle typically 1.0–10.0 mm long. Flowers 5-merous, heterostylous and the plants andromonoecious. Hermaphrodite flower ca. 1.5–3 cm below the oldest staminate flower, opening first; pedicel ca. 1 cm long at anthesis, elongating in fruit, armed with 20–50 prickles, each 1–3 mm long; calyx lobes 16–18 mm long, fused for first 2–3 mm, some occasionally fused along most of their length with sepals arranged 2+2+1, armed with 40 -100 long, straight prickles and dense stellate trichomes; corolla 3.1–4.0 cm in diameter, lavender to medium purple, rotate, glabrous; stamens equal; filaments ca. 1.0 mm long; anthers 5 mm long, oblong to lanceolate, poricidal, in a tight anther cone; ovary glabrous, ca. 1.5 mm diameter at anthesis; style (including capitate stigma) dimorphic, 2.5–5 mm or 7–10.5 mm long, curved. Staminate flowers with pedicels 4–7 mm long, unarmed; calyx lobes 16–17 mm long, fused at the base, occasionally 2+2+1 as in hermaphroditic flowers, prickles absent; corolla 1.7–3.5 cm in diameter, lavender to medium purple, rotate; stamens of same proportions as in hermaphrodite flowers; ovary, style and stigma vestigial and diminutive; rachis bearing staminate flowers often deciduous in fruit. Fruit a globose berry 1.4–2.7 cm long, 1.7–2.8 cm in diameter, light green with darker green striations when young, maturing to creamy yellow; flesh firm; locules 2, with little liquid; fruit wall ca. 3–4 mm thick; fruits retained on plant after maturation; fruiting pedicels 2.4–4.1 cm long; fruiting calyx covering 1/4 to 1/3 of developed fruit, the lobes narrowly deltoid, long-acuminate, tips acute, turning brown and weakly reflexing at maturity, very densely short stellate-pubescent and armed with sharp spines 2–5 mm long, these single or paired along the calyx sutures. Seeds up to ~150 per fruit, 3.0–4.5 mm long, dark brown to black, flat, reniform, the surfaces finely reticulate.</p></tp:treatment-sec><tp:treatment-sec sec-type="distribution" id="SECID0EESBG"><title>Distribution and ecology.</title><p><italic><tp:taxon-name><tp:taxon-name-part taxon-name-part-type="genus" reg="Solanum">Solanum</tp:taxon-name-part><tp:taxon-name-part taxon-name-part-type="species" reg="plastisexum">plastisexum</tp:taxon-name-part></tp:taxon-name></italic> is currently known from a restricted range on and around the Buchanan Highway in the sub-arid, monsoon-influenced zone of the northern region of the Australian Northern Territory (Figs <xref ref-type="fig" rid="F4">4</xref>, <xref ref-type="fig" rid="F6">6</xref>). The species is locally abundant in two to three sites along and off of the road in <italic><tp:taxon-name><tp:taxon-name-part taxon-name-part-type="genus" reg="Corymbia">Corymbia</tp:taxon-name-part><tp:taxon-name-part taxon-name-part-type="species" reg="dichromophloia">dichromophloia</tp:taxon-name-part></tp:taxon-name></italic> (F.Muell.) K.D.Hill &amp; L.A.S.Johnson and <italic><tp:taxon-name><tp:taxon-name-part taxon-name-part-type="genus" reg="Petalostigma">Petalostigma</tp:taxon-name-part><tp:taxon-name-part taxon-name-part-type="species" reg="pubescens">pubescens</tp:taxon-name-part></tp:taxon-name></italic> Domin savanna woodland alongside <italic><tp:taxon-name><tp:taxon-name-part taxon-name-part-type="genus" reg="Aristida">Aristida</tp:taxon-name-part></tp:taxon-name></italic> L., <italic><tp:taxon-name><tp:taxon-name-part taxon-name-part-type="genus" reg="Heteropogon">Heteropogon</tp:taxon-name-part><tp:taxon-name-part taxon-name-part-type="species" reg="contortus">contortus</tp:taxon-name-part></tp:taxon-name></italic> (L.) P.Beauv. ex Roem. &amp; Schult. and other herbaceous and shrubby associates. The distribution of plants along annually-graded roadsides suggests that the species is, like many of its congeners, disturbance-adapted.</p><p>Nothing is known about the biotic interactions local fauna have with this species, although the floral morphology suggests the typical <italic><tp:taxon-name><tp:taxon-name-part taxon-name-part-type="genus" reg="Solanum">Solanum</tp:taxon-name-part></tp:taxon-name></italic> buzz pollination syndrome (<xref ref-type="bibr" rid="B2">Anderson and Symon 1988</xref>). Plants encountered in 2018 bore many mature fruits not taken nor eaten by frugivores, but the exposed, fleshy berries may indicate biotic seed dispersal via ingestion (<xref ref-type="bibr" rid="B26">Martine et al. 2019</xref>).</p><fig id="F4" position="float" orientation="portrait"><label>Figure 4.</label><caption><p>Map showing geographic distribution of all taxa compared in this study. red points = <italic><tp:taxon-name><tp:taxon-name-part taxon-name-part-type="genus" reg="Solanum">S.</tp:taxon-name-part><tp:taxon-name-part taxon-name-part-type="species" reg="jobsonii">jobsonii</tp:taxon-name-part></tp:taxon-name></italic>, blue points = <italic><tp:taxon-name><tp:taxon-name-part taxon-name-part-type="genus" reg="Solanum">S.</tp:taxon-name-part><tp:taxon-name-part taxon-name-part-type="species" reg="diversiflorum">diversiflorum</tp:taxon-name-part></tp:taxon-name></italic>, black points = <italic><tp:taxon-name><tp:taxon-name-part taxon-name-part-type="genus" reg="Solanum">S.</tp:taxon-name-part><tp:taxon-name-part taxon-name-part-type="species" reg="eburneum">eburneum</tp:taxon-name-part></tp:taxon-name></italic>, pink points = <italic><tp:taxon-name><tp:taxon-name-part taxon-name-part-type="genus" reg="Solanum">S.</tp:taxon-name-part><tp:taxon-name-part taxon-name-part-type="species" reg="watneyi">watneyi</tp:taxon-name-part></tp:taxon-name></italic>, yellow points = <italic><tp:taxon-name><tp:taxon-name-part taxon-name-part-type="genus" reg="Solanum">S.</tp:taxon-name-part><tp:taxon-name-part taxon-name-part-type="species" reg="succosum">succosum</tp:taxon-name-part></tp:taxon-name></italic> and purple asterisk = <italic><tp:taxon-name><tp:taxon-name-part taxon-name-part-type="genus" reg="Solanum">S.</tp:taxon-name-part><tp:taxon-name-part taxon-name-part-type="species" reg="plastisexum">plastisexum</tp:taxon-name-part></tp:taxon-name></italic>. All points are based on specimens databased in the Australasian Virtual Herbarium (<ext-link xmlns:xlink="http://www.w3.org/1999/xlink" xlink:type="simple" ext-link-type="uri" xlink:href="https://avh.chah.org.au/">https://avh.chah.org.au/</ext-link>) and specimens held at BUPL.</p></caption><graphic xmlns:xlink="http://www.w3.org/1999/xlink" xlink:href="phytokeys-124-039-g004.jpg" position="float" orientation="portrait" xlink:type="simple" id="oo_310869.jpg"/></fig></tp:treatment-sec><tp:treatment-sec sec-type="phenology" id="SECID0EQXBG"><title>Phenology.</title><p>The handful of collections that have been made of <italic><tp:taxon-name><tp:taxon-name-part taxon-name-part-type="genus" reg="Solanum">S.</tp:taxon-name-part><tp:taxon-name-part taxon-name-part-type="species" reg="plastisexum">plastisexum</tp:taxon-name-part></tp:taxon-name></italic> that include flowers are all from the end of the wet season through the early months of the dry season, from January to June. Mature fruiting specimens have been collected in June.</p></tp:treatment-sec><tp:treatment-sec sec-type="etymology" id="SECID0EBYBG"><title>Etymology.</title><p>The name is based on the Latin “plastus” (“deceptive,” but derived from the Greek “plastikos/plasticos/plasticus” for “able to be molded, changeable”) and the Latin “sexus” for sex. We suggest the use of Dungowan Bush Tomato for the common name of this species, which refers to the cattle station on which the majority of the collections have been made.</p></tp:treatment-sec><tp:treatment-sec sec-type="Preliminary assessment of conservation status" id="SECID0EGYBG"><title>Preliminary assessment of conservation status.</title><p><italic><tp:taxon-name><tp:taxon-name-part taxon-name-part-type="genus" reg="Solanum">Solanum</tp:taxon-name-part><tp:taxon-name-part taxon-name-part-type="species" reg="plastisexum">plastisexum</tp:taxon-name-part></tp:taxon-name></italic> is known from only two to three extant populations, each consisting of a few dozen individuals (with some likelihood of clonality) and two historical (pre-2000) collections (Fig. <xref ref-type="fig" rid="F1">1D</xref>). The currently-known distribution of the species is not under conservation protection, but one of the populations appears to have been stable since at least the 1970s. When evaluated using the IUCN Red List Categories and Criteria for extinction risk (<xref ref-type="bibr" rid="B18">IUCN 2012</xref>), <italic><tp:taxon-name><tp:taxon-name-part taxon-name-part-type="genus" reg="Solanum">S.</tp:taxon-name-part><tp:taxon-name-part taxon-name-part-type="species" reg="plastisexum">plastisexum</tp:taxon-name-part></tp:taxon-name></italic> falls into the Vulnerable (VU) category under Criterion B (B1ab(iii)+2ab(iii)). The VU designation is the lowest of three threatened categories, but indicates the taxon still faces a high risk of extinction in the wild. It has an Area of Occupancy that is likely much less than &lt; 20 km<sup>2</sup> and an Extent of Occurrence &lt; 5 km<sup>2</sup>, as calculated using the <ext-link xmlns:xlink="http://www.w3.org/1999/xlink" xlink:type="simple" ext-link-type="uri" xlink:href="http://geocat.kew.org">geocat.kew.org</ext-link> online tool. There are fewer than 10 known locations that are possibly fragmented and a decline in overall habitat quality is likely, given population localities along a road.</p></tp:treatment-sec><tp:treatment-sec sec-type="material" id="SECID0ETZBG"><title>Specimens examined.</title><p><bold>AUSTRALIA. Northern Territory</bold>: 92 km W. of Dunmarra, <named-content xmlns:xlink="http://www.w3.org/1999/xlink" content-type="dwc:verbatimCoordinates" xlink:type="simple"><named-content content-type="geo-json" specific-use="{&#34;type&#34;:&#34;Point&#34;,&#34;coordinates&#34;:[132.166667,-16.733333]}" id="NCID0E5ZBG" xlink:type="simple">16°44'S, 132°10'E</named-content></named-content>, 20 June 1974 (fr), <italic>P.K. Latz 5482</italic> (<abbrev xmlns:xlink="http://www.w3.org/1999/xlink" content-type="institution" xlink:title="Northern Territory Herbarium in Darwin" id="ABBRID0EF1BG" xlink:type="simple">DNA</abbrev> [<abbrev xmlns:xlink="http://www.w3.org/1999/xlink" content-type="institution" xlink:title="Northern Territory Herbarium in Darwin" id="ABBRID0EK1BG" xlink:type="simple">DNA</abbrev> A0041776]); Dungowan Station, <named-content xmlns:xlink="http://www.w3.org/1999/xlink" content-type="dwc:verbatimCoordinates" xlink:type="simple"><named-content content-type="geo-json" specific-use="{&#34;type&#34;:&#34;Point&#34;,&#34;coordinates&#34;:[132.283333,-16.733333]}" id="NCID0ES1BG" xlink:type="simple">16°44'S, 132°17'E</named-content></named-content>, 10 January 1978 (fl), <italic>T.<tp:taxon-name><tp:taxon-name-part taxon-name-part-type="genus" reg="Solanum">S.</tp:taxon-name-part></tp:taxon-name> Henshall 1914</italic> (<abbrev xmlns:xlink="http://www.w3.org/1999/xlink" content-type="institution" xlink:title="Northern Territory Herbarium in Darwin" id="ABBRID0EA2BG" xlink:type="simple">DNA</abbrev> [<abbrev xmlns:xlink="http://www.w3.org/1999/xlink" content-type="institution" xlink:title="Northern Territory Herbarium in Darwin" id="ABBRID0EF2BG" xlink:type="simple">DNA</abbrev> A0054101]); Buchanan Highway, 46.1 km E. of Top Springs, <named-content xmlns:xlink="http://www.w3.org/1999/xlink" content-type="dwc:verbatimCoordinates" xlink:type="simple"><named-content content-type="geo-json" specific-use="{&#34;type&#34;:&#34;Point&#34;,&#34;coordinates&#34;:[132.158517,-16.719000]}" id="NCID0EN2BG" xlink:type="simple">16°43.140'S, 132°09.511'E</named-content></named-content>, 22 May 2016 (fl), <italic>C.T. Martine, J.T. Cantley, L.M. Lacey &amp; P. Jobson 4260</italic> (<abbrev xmlns:xlink="http://www.w3.org/1999/xlink" content-type="institution" xlink:title="Northern Territory Herbarium in Darwin" id="ABBRID0EU2BG" xlink:type="simple">DNA</abbrev>, BUPL); Buchanan Highway, 42.1 km E. of Top Springs, <named-content xmlns:xlink="http://www.w3.org/1999/xlink" content-type="dwc:verbatimCoordinates" xlink:type="simple"><named-content content-type="geo-json" specific-use="{&#34;type&#34;:&#34;Point&#34;,&#34;coordinates&#34;:[132.124100,-16.704567]}" id="NCID0E32BG" xlink:type="simple">16°42.274'S, 132°07.446'E</named-content></named-content>, 30 May 2018 (fl, fr), <italic>C.T. Martine, A.J. McDonnell, J.T. Cantley, &amp; P. Jobson 4743</italic> (NT, <abbrev xmlns:xlink="http://www.w3.org/1999/xlink" content-type="institution" xlink:title="Northern Territory Herbarium in Darwin" id="ABBRID0ED3BG" xlink:type="simple">DNA</abbrev>, BUPL); Buchanan Highway, 46.1 km E. of Top Springs, <named-content xmlns:xlink="http://www.w3.org/1999/xlink" content-type="dwc:verbatimCoordinates" xlink:type="simple"><named-content content-type="geo-json" specific-use="{&#34;type&#34;:&#34;Point&#34;,&#34;coordinates&#34;:[132.158517,-16.719000]}" id="NCID0EL3BG" xlink:type="simple">16°43.140'S, 132°09.511'E</named-content></named-content>, 30 May 2018 (fl, fr), <italic>C.T. Martine, A.J. McDonnell, J.T. Cantley, &amp; P. Jobson 4745</italic> (<abbrev xmlns:xlink="http://www.w3.org/1999/xlink" content-type="institution" xlink:title="Northern Territory Herbarium in Darwin" id="ABBRID0ES3BG" xlink:type="simple">DNA</abbrev>, BUPL).</p><fig id="F5" position="float" orientation="portrait"><label>Figure 5.</label><caption><p>Scan of holotype of <italic><tp:taxon-name><tp:taxon-name-part taxon-name-part-type="genus" reg="Solanum">Solanum</tp:taxon-name-part><tp:taxon-name-part taxon-name-part-type="species" reg="plastisexum">plastisexum</tp:taxon-name-part></tp:taxon-name></italic>, held at <abbrev xmlns:xlink="http://www.w3.org/1999/xlink" content-type="institution" xlink:title="Northern Territory Herbarium in Darwin" id="ABBRID0EK4BG" xlink:type="simple">DNA</abbrev>.</p></caption><graphic xmlns:xlink="http://www.w3.org/1999/xlink" xlink:href="phytokeys-124-039-g005.jpg" position="float" orientation="portrait" xlink:type="simple" id="oo_310870.jpg"/></fig><fig id="F6" position="float" orientation="portrait"><label>Figure 6.</label><caption><p>Typical habitat of <italic><tp:taxon-name><tp:taxon-name-part taxon-name-part-type="genus" reg="Solanum">Solanum</tp:taxon-name-part><tp:taxon-name-part taxon-name-part-type="species" reg="plastisexum">plastisexum</tp:taxon-name-part></tp:taxon-name></italic>, taken from the Buchanan Highway.</p></caption><graphic xmlns:xlink="http://www.w3.org/1999/xlink" xlink:href="phytokeys-124-039-g006.jpg" position="float" orientation="portrait" xlink:type="simple" id="oo_310871.jpg"/></fig></tp:treatment-sec><tp:treatment-sec><!--Section generated to contain objects referenced in tp:taxon-treatment.--><fig id="F1" position="float" orientation="portrait"><label>Figure 1.</label><caption><p>Morphology and the earliest-known herbarium specimen of <italic><tp:taxon-name><tp:taxon-name-part taxon-name-part-type="genus" reg="Solanum">Solanum</tp:taxon-name-part><tp:taxon-name-part taxon-name-part-type="species" reg="plastisexum">plastisexum</tp:taxon-name-part></tp:taxon-name></italic>. <bold>A</bold> Flowering stem with a single staminate flower in 2016 <bold>B</bold> Mature fruit <bold>C</bold> Erect inflorescences bearing staminate flowers in 2018 and <bold>D</bold> Specimen collected by P. Latz in 1974, held at <abbrev xmlns:xlink="http://www.w3.org/1999/xlink" content-type="institution" xlink:title="Northern Territory Herbarium in Darwin" id="ABBRID0EBMAC" xlink:type="simple">DNA</abbrev> and annotated by D. Symon with an annotation indicating his confusion about the reproductive morphology of the specimen (male rachis visible above fruit on far left).</p></caption><graphic xmlns:xlink="http://www.w3.org/1999/xlink" xlink:href="phytokeys-124-039-g001.jpg" position="float" orientation="portrait" xlink:type="simple" id="oo_310866.jpg"/></fig><fig id="F2" position="float" orientation="portrait"><label>Figure 2.</label><caption><p>Closely related species of andromonoecious bush tomatoes included in this study. <bold>A</bold><italic><tp:taxon-name><tp:taxon-name-part taxon-name-part-type="genus" reg="Solanum">Solanum</tp:taxon-name-part><tp:taxon-name-part taxon-name-part-type="species" reg="jobsonii">jobsonii</tp:taxon-name-part></tp:taxon-name></italic><bold>B</bold><italic><tp:taxon-name><tp:taxon-name-part taxon-name-part-type="genus" reg="Solanum">S.</tp:taxon-name-part><tp:taxon-name-part taxon-name-part-type="species" reg="watneyi">watneyi</tp:taxon-name-part></tp:taxon-name></italic><bold>C</bold><italic><tp:taxon-name><tp:taxon-name-part taxon-name-part-type="genus" reg="Solanum">S.</tp:taxon-name-part><tp:taxon-name-part taxon-name-part-type="species" reg="succosum">succosum</tp:taxon-name-part></tp:taxon-name></italic><bold>D</bold><italic><tp:taxon-name><tp:taxon-name-part taxon-name-part-type="genus" reg="Solanum">S.</tp:taxon-name-part><tp:taxon-name-part taxon-name-part-type="species" reg="plastisexum">plastisexum</tp:taxon-name-part></tp:taxon-name></italic><bold>E</bold><italic><tp:taxon-name><tp:taxon-name-part taxon-name-part-type="genus" reg="Solanum">S.</tp:taxon-name-part><tp:taxon-name-part taxon-name-part-type="species" reg="diversiflorum">diversiflorum</tp:taxon-name-part></tp:taxon-name></italic> and <bold>F</bold><italic><tp:taxon-name><tp:taxon-name-part taxon-name-part-type="genus" reg="Solanum">S.</tp:taxon-name-part><tp:taxon-name-part taxon-name-part-type="species" reg="eburneum">eburneum</tp:taxon-name-part></tp:taxon-name></italic>. Colours associated with each taxon also used in Figs <xref ref-type="fig" rid="F3">3</xref>, <xref ref-type="fig" rid="F4">4</xref>.</p></caption><graphic xmlns:xlink="http://www.w3.org/1999/xlink" xlink:href="phytokeys-124-039-g002.jpg" position="float" orientation="portrait" xlink:type="simple" id="oo_310867.jpg"/></fig><fig id="F3" position="float" orientation="portrait"><label>Figure 3.</label><caption><p>Principal components analysis score plot with eigenvalues and the contribution of each PC displayed (left) and loading plot (right) of characters and species in Table <xref ref-type="table" rid="T1">1</xref>. Left, red triangles = <italic><tp:taxon-name><tp:taxon-name-part taxon-name-part-type="genus" reg="Solanum">S.</tp:taxon-name-part><tp:taxon-name-part taxon-name-part-type="species" reg="jobsonii">jobsonii</tp:taxon-name-part></tp:taxon-name></italic>, blue circles = <italic><tp:taxon-name><tp:taxon-name-part taxon-name-part-type="genus" reg="Solanum">S.</tp:taxon-name-part><tp:taxon-name-part taxon-name-part-type="species" reg="diversiflorum">diversiflorum</tp:taxon-name-part></tp:taxon-name></italic>, black crosses = <italic><tp:taxon-name><tp:taxon-name-part taxon-name-part-type="genus" reg="Solanum">S.</tp:taxon-name-part><tp:taxon-name-part taxon-name-part-type="species" reg="eburneum">eburneum</tp:taxon-name-part></tp:taxon-name></italic>, pink triangles = <italic><tp:taxon-name><tp:taxon-name-part taxon-name-part-type="genus" reg="Solanum">S.</tp:taxon-name-part><tp:taxon-name-part taxon-name-part-type="species" reg="watneyi">watneyi</tp:taxon-name-part></tp:taxon-name></italic>, yellow squares = <italic><tp:taxon-name><tp:taxon-name-part taxon-name-part-type="genus" reg="Solanum">S.</tp:taxon-name-part><tp:taxon-name-part taxon-name-part-type="species" reg="succosum">succosum</tp:taxon-name-part></tp:taxon-name></italic> and purple asterisks = <italic><tp:taxon-name><tp:taxon-name-part taxon-name-part-type="genus" reg="Solanum">S.</tp:taxon-name-part><tp:taxon-name-part taxon-name-part-type="species" reg="plastisexum">plastisexum</tp:taxon-name-part></tp:taxon-name></italic>. Right, weighted characters labelled and indicated with red arrows. <bold>A</bold> Seed length <bold>B</bold> Fruit width <bold>C</bold> Number of seeds per fruit <bold>D</bold> Fruit length <bold>E</bold> Depth of lobing on apical leaves <bold>F</bold> Depth of lobing on basal leaves <bold>G</bold> Fruit wall width <bold>H</bold> Width of basal leaves <bold>I</bold> Surface area of basal leaves <bold>J</bold> Calyx lobe length, hermaphrodite flowers <bold>K</bold> Internode length <bold>L</bold> Width of apical leaves, <bold>M</bold> Surface area of apical leaves <bold>N</bold> Petiole length <bold>O</bold> Pedicel length in fruit <bold>P</bold> Corolla diameter, hermaphrodite flowers <bold>Q</bold> Length of basal leaves <bold>R</bold> Corolla diameter, male flowers <bold>S</bold> Length of apical leaves <bold>T</bold> Plant height <bold>U</bold> Stem prickle length <bold>V</bold> Trichome density, abaxial surface of apical leaves <bold>W</bold> Trichome density, adaxial surface of apical leaves <bold>X</bold> Calyx lobe length, male flowers. Colours associated with each taxon also used in Figs <xref ref-type="fig" rid="F2">2</xref>, <xref ref-type="fig" rid="F3">3</xref>.</p></caption><graphic xmlns:xlink="http://www.w3.org/1999/xlink" xlink:href="phytokeys-124-039-g003.jpg" position="float" orientation="portrait" xlink:type="simple" id="oo_310868.jpg"/></fig></tp:treatment-sec><ref-list><ref id="B6"><mixed-citation xmlns:xlink="http://www.w3.org/1999/xlink" xlink:type="simple"><person-group><name name-style="western"><surname>Bean</surname><given-names>AR</given-names></name></person-group> (<year>2004</year>) <article-title>The taxonomy and ecology of <tp:taxon-name><tp:taxon-name-part taxon-name-part-type="genus">Solanum</tp:taxon-name-part><tp:taxon-name-part taxon-name-part-type="infraspecific-rank">subg.</tp:taxon-name-part><tp:taxon-name-part taxon-name-part-type="subgenus">Leptostemonum</tp:taxon-name-part></tp:taxon-name> (Dunal) Bitter (<tp:taxon-name><tp:taxon-name-part taxon-name-part-type="family">Solanaceae</tp:taxon-name-part></tp:taxon-name>) in Queensland and far north-eastern New South Wales, Australia.</article-title><source>Austrobaileya</source><volume>6</volume>: <fpage>639</fpage>–<lpage>816</lpage>.</mixed-citation></ref><ref id="B30"><mixed-citation xmlns:xlink="http://www.w3.org/1999/xlink" xlink:type="simple"><person-group><name name-style="western"><surname>Seithe</surname><given-names>A</given-names></name></person-group> (<year>1979</year>) <article-title>Hair types as taxonomic characters in <italic><tp:taxon-name><tp:taxon-name-part taxon-name-part-type="genus">Solanum</tp:taxon-name-part></tp:taxon-name></italic>.</article-title> In: <person-group><name name-style="western"><surname>Hawkes</surname><given-names>JG</given-names></name><name name-style="western"><surname>Lester</surname><given-names>RN</given-names></name><name name-style="western"><surname>Skeldings</surname><given-names>AD</given-names></name></person-group> (<role>Eds</role>) <issue-title>The Biology and Taxonomy of the Solanaceae.</issue-title><source>Linnean Society of London, London</source>, <fpage>307</fpage>–<lpage>319</lpage>.</mixed-citation></ref><ref id="B2"><mixed-citation xmlns:xlink="http://www.w3.org/1999/xlink" xlink:type="simple"><person-group><name name-style="western"><surname>Anderson</surname><given-names>GJ</given-names></name><name name-style="western"><surname>Symon</surname><given-names>DE</given-names></name></person-group> (<year>1988</year>) <article-title>Insect foragers on <italic><tp:taxon-name><tp:taxon-name-part taxon-name-part-type="genus">Solanum</tp:taxon-name-part></tp:taxon-name></italic> flowers in Australia.</article-title><source>Annals of the Missouri Botanical Garden</source><volume>75</volume>(<issue>3</issue>): <fpage>842</fpage>–<lpage>852</lpage>. <ext-link xlink:type="simple" ext-link-type="doi" xlink:href="10.2307/2399372">https://doi.org/10.2307/2399372</ext-link></mixed-citation></ref><ref id="B26"><mixed-citation xmlns:xlink="http://www.w3.org/1999/xlink" xlink:type="simple"><person-group><name name-style="western"><surname>Martine</surname><given-names>CT</given-names></name><name name-style="western"><surname>Jordon-Thaden</surname><given-names>IE</given-names></name><name name-style="western"><surname>McDonnell</surname><given-names>AJ</given-names></name><name name-style="western"><surname>Cantley</surname><given-names>JT</given-names></name><name name-style="western"><surname>Hayes</surname><given-names>DS</given-names></name><name name-style="western"><surname>Roche</surname><given-names>MD</given-names></name><name name-style="western"><surname>Frawley</surname><given-names>ES</given-names></name><name name-style="western"><surname>Gilman</surname><given-names>IS</given-names></name><name name-style="western"><surname>Tank</surname><given-names>DC</given-names></name></person-group> (<year>2019</year>) Phylogeny of the Australian <italic><tp:taxon-name><tp:taxon-name-part taxon-name-part-type="genus">Solanum</tp:taxon-name-part><tp:taxon-name-part taxon-name-part-type="species">dioicum</tp:taxon-name-part></tp:taxon-name></italic> group using seven nuclear genes, with consideration of Symon’s fruit and seed dispersal hypotheses. PLoS One 14(4): e0207564. <ext-link xlink:type="simple" ext-link-type="doi" xlink:href="10.1371/journal.pone.0207564">https://doi.org/10.1371/journal.pone.0207564</ext-link></mixed-citation></ref><ref id="B18"><mixed-citation xmlns:xlink="http://www.w3.org/1999/xlink" xlink:type="simple"><institution xlink:type="simple">IUCN</institution> (<year>2012</year>) IUCN Red List Categories and Criteria: Version 3.1. Second edition.</mixed-citation></ref></ref-list></tp:taxon-treatment>
